# Supplementary material for: SARS-CoV-2 Infection Is Associated with an Accelerated eGFR Decline in Kidney Transplant Recipients up to Four Years Post Infection
Source: Diagnostics (Basel). 2025 Apr 25;15(9):1091. doi: 10.3390/diagnostics15091091 (PMC12072077; doi:10.3390/diagnostics15091091)
Supplement: Supplementary file 1 [file diagnostics-15-01091-s001.zip]

Archive with 1 entries (1 files):
- diagnostics-3559659-supplementary.pdf
